# Supplementary material for: Environmental Conditions May Shape the Patterns of Genomic Variations in Leishmania panamensis
Source: Genes (Basel). 2019 Oct 24;10(11):838. doi: 10.3390/genes10110838 (PMC6896075; doi:10.3390/genes10110838)
Supplement: Supplementary file 1 [file genes-10-00838-s001.zip › Table S5.xlsx]

## Sheet: CNVs samples
Table S3. Genes estimated to be present in two or more copies in the clinical isolates.
Gene ID	Product	PSC-1	RG-01	BD-02
LPMP_010430	ribosomal protein S7, putative	2	2	2
LPMP_010760	eukaryotic initiation factor 4a, putative	2	3	3
LPMP_020120	phosphoglycan beta 1,3 galactosyltransferase	2	4	5
LPMP_030350	hypothetical protein	2	2	2
LPMP_040170	hypothetical protein	10	18	14
LPMP_040180	surface antigen-like protein	3	2	3
LPMP_040280	beta-fructofuranosidase, putative	3	2	5
LPMP_050490	ATPase alpha subunit	3	4	6
LPMP_060010	histone H4	2	2	2
LPMP_060080	ABC transporter, putative	2	2	2
LPMP_060400	60S ribosomal protein L19, putative	2	3	3
LPMP_060560	60S ribosomal protein L23a, putative	2	2	2
LPMP_070010	TATE-associated hypothetical protein	2	2	2
LPMP_070550	60S ribosomal protein L7a, putative	2	2	2
LPMP_071260	phosphoglycan beta 1,3 galactosyltransferase-like protein	9	10	10
LPMP_080610	amastin-like protein	14	14	21
LPMP_080680	tuzin, putative	22	39	34
LPMP_080690	amastin-like protein	6	4	3
LPMP_080700	amastin-like protein	2	3	3
LPMP_080870	cathepsin L-like protease	3	4	4
LPMP_080890	hypothetical protein	2	2	2
LPMP_081020	hypothetical protein	2	3	3
LPMP_081030	hypothetical protein	2	3	3
LPMP_081040	hypothetical protein	1	3	2
LPMP_081050	hypothetical protein	2	3	3
LPMP_081060	hypothetical protein	2	3	3
LPMP_081070	hypothetical protein	2	3	3
LPMP_081080	protein kinase	2	3	3
LPMP_090170	ATG8/AUT7/APG8/PAZ2, putative	13	20	16
LPMP_090420	protein kinase, putative	2	2	2
LPMP_090920	calmodulin, putative	2	2	2
LPMP_091350	histone H2B	4	7	6
LPMP_100340	folate/biopterin transporter, putative	3	5	5
LPMP_100410	GP63, leishmanolysin	9	13	10
LPMP_100420	GP63, leishmanolysin	2	3	3
LPMP_100430	GP63, leishmanolysin	11	8	13
LPMP_100440	GP63, leishmanolysin	6	8	7
LPMP_101240	phosphate-repressible phosphate permease-like protein	2	2	2
LPMP_101250	biopterin transporter, putative	2	2	2
LPMP_101260	fatty acid desaturase, putative	2	2	2
LPMP_110390	hypothetical protein	2	3	3
LPMP_111110	60S ribosomal protein L28, putative	2	3	3
LPMP_111130	eukaryotic release factor 3, putative	2	3	3
LPMP_111140	membrane insertase, putative	2	3	3
LPMP_111150	40S ribosomal protein S15A, putative	2	3	3
LPMP_111160	hypothetical protein	2	3	3
LPMP_111170	S-phase kinase-associated protein, putative	2	3	3
LPMP_111180	ABC transporter, putative	2	2	2
LPMP_130200	hypothetical protein	4	5	5
LPMP_130280	alpha tubulin	19	26	24
LPMP_131100	40S ribosomal protein S4, putative	2	3	3
LPMP_131400	phospholipid-transporting ATPase 1-like protein	2	2	2
LPMP_131410	hypothetical protein	2	3	3
LPMP_140830	calpain-like cysteine peptidase, putative	2	2	2
LPMP_141090	kinesin K39, putative	3	4	4
LPMP_141140	enolase	2	3	4
LPMP_150320	ribonucleoprotein p18, mitochondrial precursor, putative	4	2	2
LPMP_150410	60S acidic ribosomal protein, putative	2	3	3
LPMP_151050	tryparedoxin peroxidase	2	3	2
LPMP_151060	developmentally regulated protein, putative	2	4	3
LPMP_151440	cAMP specific phosphodiesterase, putative	2	2	2
LPMP_160280	hypothetical protein	1	2	1
LPMP_160290	proteasome 26S non-ATPase subunit 9, putative	1	2	1
LPMP_160300	protein kinase, putative	1	2	1
LPMP_160310	hypothetical protein	1	2	1
LPMP_160880	flagellar calcium-binding protein, putative	3	2	2
LPMP_160960	hypothetical protein	3	4	5
LPMP_160990	hypothetical protein	2	3	3
LPMP_161400	paraflagellar rod protein 2C	4	5	4
LPMP_161430	kinesin, putative	2	3	3
LPMP_170080	elongation factor 1-alpha	15	33	34
LPMP_170100	receptor-type adenylate cyclase, putative	3	4	4
LPMP_170110	receptor-type adenylate cyclase b	3	4	4
LPMP_170640	hypothetical protein	2	2	2
LPMP_180170	hypothetical protein	2	2	2
LPMP_180700	phosphatidic acid phosphatase, putative	5	5	5
LPMP_180940	nucleolar RNA-associated protein (Nrap)-like protein	2	3	3
LPMP_180950	hypothetical protein	2	3	3
LPMP_180960	mannosyltransferase-II, putative	2	2	3
LPMP_181220	aminoacyl-tRNA synthetase, putative	2	3	3
LPMP_181260	mitochondrial carrier protein, putative	2	3	3
LPMP_181470	P-type H+-ATPase, putative	2	2	2
LPMP_190540	hypothetical protein	1	1	3
LPMP_190790	ATG8/AUT7/APG8/PAZ2, putative	10	11	16
LPMP_191200	glycerol uptake protein, putative	2	3	3
LPMP_200520	splicing factor PTSR1 interacting protein, putative	4	6	6
LPMP_200930	ubiquitin-conjugating enzyme E2, putative	2	2	2
LPMP_200940	hypothetical protein	2	2	2
LPMP_200950	hypothetical protein	2	2	2
LPMP_200960	hypothetical protein	2	2	2
LPMP_200970	serine/threonine-protein kinase, putative	2	2	2
LPMP_200980	amastin-like surface protein, putative	2	2	2
LPMP_201095	amastin-like surface protein, putative	2	3	3
LPMP_201100	kinesin, putative	7	8	7
LPMP_201101	kinesin, putative	7	8	8
LPMP_201110	ATP dependent DEAD-box helicase, putative	6	8	7
LPMP_201120	ubiquitin-conjugating enzyme, putative	8	8	7
LPMP_201280	amastin-like protein	5	8	6
LPMP_201290	amastin-like protein	6	8	7
LPMP_201490	d-isomer specific 2-hydroxyacid dehydrogenase, putative	3	2	5
LPMP_201600	hypothetical protein	1	2	2
LPMP_201610	amastin-like surface protein, putative	4	3	4
LPMP_201620	amastin-like surface protein, putative	3	2	3
LPMP_201630	tuzin-like protein	2	3	3
LPMP_201640	amastin-like protein	4	2	2
LPMP_202530	amastin-like surface protein, putative	5	12	4
LPMP_202590	ribosomal protein L3, putative	1	1	3
LPMP_202600	ribosomal protein L3, putative	1	1	3
LPMP_202990	amastin-like surface protein, putative	3	4	3
LPMP_203000	amastin-like surface protein, putative	12	15	11
LPMP_203001	amastin-like protein	6	6	11
LPMP_204090	20s proteasome beta 7 subunit, putative	2	2	2
LPMP_205520	kinase-like protein	2	2	3
LPMP_205550	pumilio protein 9, putative	2	3	3
LPMP_205560	hypothetical protein	2	2	3
LPMP_205570	hypothetical protein	2	2	2
LPMP_205850	aminoacylase, putative	2	2	2
LPMP_210280	hexokinase, putative	2	2	2
LPMP_211880	membrane transporter, putative	2	2	3
LPMP_212100	40S ribosomal protein S6, putative	2	2	2
LPMP_212110	vacuolar ATP synthase, putative	2	2	2
LPMP_220010	hypothetical protein	3	3	3
LPMP_220730	hypothetical protein	2	3	3
LPMP_220740	hypothetical protein	2	3	3
LPMP_220840	hypothetical protein	3	2	2
LPMP_230230	multidrug resistance protein, putative	2	2	2
LPMP_231040	beta-fructosidase-like protein	2	2	2
LPMP_231870	histone H4	3	4	4
LPMP_240420	CMP-sialic acid transporter, putative	2	3	2
LPMP_240430	putative transmembrane protein	2	3	3
LPMP_241240	amastin-like surface protein-like protein	2	2	2
LPMP_241350	hypothetical protein	2	2	2
LPMP_241480	translationally controlled tumor protein (TCTP), putative	2	2	4
LPMP_242050	40S ribosomal protein S8, putative	2	3	2
LPMP_242280	hypothetical protein	2	1	1
LPMP_242290	mitogen-activated protein kinase	2	1	1
LPMP_242320	TATE-associated hypothetical protein	7	8	8
LPMP_250010	TATE-associated hypothetical protein	12	10	11
LPMP_250011	TATE-associated hypothetical protein	4	4	3
LPMP_251200	ATPase beta subunit, putative	2	3	3
LPMP_252220	succinyl-CoA synthetase alpha subunit, putative	2	3	3
LPMP_252530	aminopeptidase P1, putative	2	2	2
LPMP_260170	60S ribosomal protein L7, putative	2	3	2
LPMP_260860	40S ribosomal protein S16, putative	2	2	2
LPMP_262650	hypothetical protein	2	2	2
LPMP_262660	CAAX prenyl protease 2, putative	2	2	2
LPMP_262670	6-phosphogluconolactonase	2	2	2
LPMP_262680	glutamate 5-kinase, putative	2	2	2
LPMP_262690	TATE-associated hypothetical protein	3	3	3
LPMP_270240	kinetoplast-associated protein-like protein	3	4	1
LPMP_271230	histone H1, putative	2	2	2
LPMP_271410	60S ribosomal protein L10/acidic, putative	2	3	3
LPMP_271790	glycosomal phosphoenolpyruvate carboxykinase, putative	2	3	3
LPMP_272560	hypothetical protein	2	3	3
LPMP_272570	hypothetical protein	2	3	3
LPMP_272580	hypothetical protein	2	3	3
LPMP_272590	ATP-dependent Clp protease subunit, heat shock protein 78 (HSP78), putative	2	2	3
LPMP_272600	peptidyl dipeptidase, putative	6	10	7
LPMP_281080	ribosomal protein S20, putative	2	3	3
LPMP_281580	Qa-SNARE protein	3	2	2
LPMP_282040	zinc transporter, putative	4	7	6
LPMP_282070	elongation factor G2-like protein	2	3	3
LPMP_282810	membrane-bound acid phosphatase, putative	3	4	3
LPMP_282820	peptide methionine sulfoxide reductase, putative	2	4	3
LPMP_282930	heat-shock protein hsp70, putative	5	5	6
LPMP_283190	hypothetical protein	2	2	2
LPMP_291120	ribosomal protein L1a, putative	3	4	4
LPMP_291560	membrane transporter, putative	1	2	1
LPMP_291770	paraflagellar rod protein 1D, putative	4	5	5
LPMP_292150	hypothetical protein	2	1	1
LPMP_292260	hypothetical protein	3	2	2
LPMP_292410	kinesin, putative	1	2	2
LPMP_292430	phospholipid/glycerol acyltransferase, putative	6	2	2
LPMP_292480	60S ribosomal protein L13, putative	2	3	3
LPMP_292890	hypothetical protein	3	3	3
LPMP_300920	surface protein amastin, putative	3	3	2
LPMP_301880	succinyl-coa:3-ketoacid-coenzyme a transferase-like protein	2	3	10
LPMP_302420	heat shock protein 70, putative	2	2	2
LPMP_302470	heat shock protein 70, putative	2	3	3
LPMP_310880	sodium stibogluconate resistance protein, putative	3	4	4
LPMP_311560	3-ketoacyl-CoA thiolase-like protein, putative	2	2	2
LPMP_311700	amino acid transporter, putative	3	4	6
LPMP_311760	peptidase m20/m25/m40 family-like protein	2	3	3
LPMP_311770	ubiquitin-fusion protein	39	51	50
LPMP_311850	GP63-like protein, leishmanolysin-like protein	2	3	3
LPMP_311910	hypothetical protein	2	2	2
LPMP_312360	hypothetical protein	2	2	2
LPMP_312940	iron/zinc transporter protein-like protein	2	2	2
LPMP_321920	iron superoxide dismutase, putative	2	2	2
LPMP_323800	3-hydroxyisobutyryl-coenzyme A hydrolase, putative	4	7	6
LPMP_330370	heat shock protein 83	12	16	12
LPMP_330530	d-xylulose reductase, putative	2	2	2
LPMP_330860	beta tubulin	34	41	34
LPMP_331390	expression-site associated gene (ESAG3), putative	3	6	5
LPMP_331700	peptidase M20/M25/M40, putative	12	15	12
LPMP_332960	hypothetical protein	1	1	2
LPMP_340010	pyruvate kinase, putative	4	5	12
LPMP_340380	40S ribosomal protein S3A, putative	2	3	3
LPMP_341040	oligosaccharyl transferase-like protein	4	4	4
LPMP_341180	histone H4	2	2	2
LPMP_341300	60S ribosomal protein L2, putative	2	3	3
LPMP_341730	60S ribosomal protein L5, putative	3	4	4
LPMP_342620	membrane transporter, putative	2	2	2
LPMP_343130	60S ribosomal subunit protein L31, putative	2	3	2
LPMP_343340	hypothetical protein	2	5	4
LPMP_343350	hypothetical protein	2	5	4
LPMP_343360	hypothetical protein	3	5	4
LPMP_343370	structural maintenance of chromosome (SMC) family protein, putative	2	5	4
LPMP_343380	hypothetical protein	2	5	4
LPMP_343390	hypothetical protein	2	5	3
LPMP_343400	hypothetical protein	2	5	4
LPMP_343410	hypothetical protein	2	5	4
LPMP_343420	hypothetical protein	3	5	4
LPMP_343430	hypothetical protein	2	2	2
LPMP_343490	membrane transporter, putative	2	2	2
LPMP_344290	mitochondrial phosphate transporter, putative	2	2	2
LPMP_344910	hypothetical protein	2	1	1
LPMP_344950	hypothetical protein	3	1	1
LPMP_344960	hypothetical protein	4	1	1
LPMP_344970	hypothetical protein	4	1	1
LPMP_344980	biopterin transporter, putative	4	1	1
LPMP_345000	hypothetical protein	5	1	1
LPMP_345010	hypothetical protein	5	1	1
LPMP_345020	hypothetical protein	5	1	1
LPMP_345030	NIMA-related kinase, putative	4	1	1
LPMP_345040	hypothetical protein	4	1	1
LPMP_345050	GTP-binding protein, putative	5	1	1
LPMP_345060	hypothetical protein	4	1	1
LPMP_345070	tRNA methyltransferase, putative	5	1	1
LPMP_345080	alpha-1,2-mannosyltransferase, putative	5	1	1
LPMP_345090	hypothetical protein	5	1	1
LPMP_345100	hypothetical protein	4	1	1
LPMP_345110	hypothetical protein	5	1	1
LPMP_345120	p21 antigen protein	5	1	1
LPMP_345130	hypothetical protein	4	1	1
LPMP_345140	GTP-binding protein, putative	4	1	1
LPMP_345150	hypothetical protein	4	1	1
LPMP_345160	isopentenyl-diphosphate delta-isomerase, putative	5	1	1
LPMP_345170	hypothetical protein	4	1	1
LPMP_345180	amino acid permease, putative	5	1	1
LPMP_345190	amino acid permease, putative	5	1	1
LPMP_345200	diacylglycerol kinase-like protein	4	1	1
LPMP_345210	hypothetical protein	5	1	1
LPMP_345220	hypothetical protein	5	1	1
LPMP_350010	histone H4	2	3	3
LPMP_350180	elongation factor 2	4	6	7
LPMP_351180	endonuclease/exonuclease/phosphatase, putative	2	2	2
LPMP_351190	memo-like protein, putative	2	2	2
LPMP_351200	hypothetical protein	2	3	2
LPMP_351220	hypothetical protein	2	2	2
LPMP_351230	GPI alpha-mannosyltransferase III	2	2	2
LPMP_351240	hypothetical protein	2	2	2
LPMP_351250	hypothetical protein	2	3	3
LPMP_351260	protein phosphatase 2C, putative	2	2	2
LPMP_351270	hypothetical protein	2	2	2
LPMP_351290	fructose-1,6-bisphosphate aldolase	2	2	2
LPMP_351300	hypothetical protein	3	3	3
LPMP_351310	hypothetical protein	3	3	3
LPMP_351320	hypothetical protein	2	2	2
LPMP_351330	hypothetical protein	2	2	2
LPMP_351340	heat shock protein, putative	2	2	2
LPMP_351350	N-acetyltransferase subunit Nat1, putative	2	3	2
LPMP_351360	hypothetical protein	2	2	2
LPMP_352100	chaperonin HSP60, mitochondrial precursor	2	2	2
LPMP_352940	40S ribosomal protein S24e	2	2	2
LPMP_356440	glucose transporter, putative	11	13	7
LPMP_356510	hypothetical protein	2	2	2
LPMP_356650	histidine secretory acid phosphatase, putative	2	2	2
