# Supplementary material for: Environmental Conditions May Shape the Patterns of Genomic Variations in Leishmania panamensis
Source: Genes (Basel). 2019 Oct 24;10(11):838. doi: 10.3390/genes10110838 (PMC6896075; doi:10.3390/genes10110838)
Supplement: Supplementary file 1 [file genes-10-00838-s001.zip › Table S6.xlsx]

## Sheet: Hoja1
Table S6. Single nucleotide variants (SNVs) that appear to have occurred after exposure to SbIII
						ALLELE FREQUENCY* / [SbIII] (µM)
GENE	POS	TYPE	REF	ALT	EFFECT	50	100	200	400	800	1600	2000
LPMP_120520	259051	SNV	A	T	missense_variant	0.333	0.333	0.333	0.333	0.333	0.333	0.333
LPMP_120820	398588	SNV	A	G	missense_variant	0.333	0.333	0.333	0.333	0.333	0.333	0.333
LPMP_323330	1224305	SNV	A	G	missense_variant	0.5	0.5	0.5	0.5	0.5	0.333	0.333
LPMP_323330	1224314	SNV	T	C	missense_variant	0.5	0.5	0.5	0.5	0.5	0.333	0.333
* Allele frequencies were taken from the AF field of the VCF files generated by GATK.
