# Supplementary material for: Environmental Conditions May Shape the Patterns of Genomic Variations in Leishmania panamensis
Source: Genes (Basel). 2019 Oct 24;10(11):838. doi: 10.3390/genes10110838 (PMC6896075; doi:10.3390/genes10110838)
Supplement: Supplementary file 1 [file genes-10-00838-s001.zip › Table S1.xlsx]

## Sheet: Samples
Table S1. Estimates of chromosome somy for all the samples included in this study
	Our methodology									Dumetz et al. 2017										Our methodology			Dumetz et al. 2017
CHROM	0	50	100	200	400	800	1600	2000	CHROM	0	50	100	200	400	800	1600	2000		CHROM	BD_02	RG_01	CHROM	BD_02	RG_01
LpmP.01	1.9	3.1	3.1	3.1	3.2	3.1	3.8	3.9	LpmP.01	1.9	3.1	3	3.1	3.2	3.1	3.8	3.8		LpmP.01	3.1	2	LpmP.01	3.2	2.1
LpmP.02	2.6	3.1	3.1	3.1	3.1	3.1	2.9	3	LpmP.02	2.5	3.1	3	3	3.1	3	2.9	2.9		LpmP.02	2.1	2.1	LpmP.02	2.2	2.1
LpmP.03	2	2.2	2.1	2.1	2.2	2.1	3	3	LpmP.03	1.9	2.1	2.1	2.1	2.1	2.1	2.9	2.9		LpmP.03	2.1	2	LpmP.03	2.2	2.1
LpmP.04	2.9	3.1	3	3	3.1	3	2.8	2.9	LpmP.04	2.8	3.1	2.9	3	3	2.9	2.8	2.8		LpmP.04	2	1.9	LpmP.04	2.1	2
LpmP.05	2.1	2.1	2	2	2.1	2	1.9	1.9	LpmP.05	2	2.1	2	2	2.1	2	1.9	1.9		LpmP.05	2	2	LpmP.05	2.1	2
LpmP.06	2.5	3.1	3.1	3.1	3	2.8	1.9	2	LpmP.06	2.4	3.1	3	3	3	2.7	1.9	1.9		LpmP.06	2.1	2	LpmP.06	2.1	2
LpmP.07	2	2	2	2	2.1	2	1.9	1.9	LpmP.07	2	2	2	2	2.1	2	1.9	1.9		LpmP.07	2.1	2	LpmP.07	2.1	2
LpmP.08	2	2.1	2	2.1	2	2	1.9	1.9	LpmP.08	1.9	2	2	2	2	2	1.9	1.9		LpmP.08	2	2	LpmP.08	2.1	2
LpmP.09	2.1	2.1	2	2	2.1	2	1.9	1.9	LpmP.09	2	2	2	2	2.1	2	1.9	1.9		LpmP.09	2	1.9	LpmP.09	2	2
LpmP.10	2.1	2	2	2	2.1	2	1.9	1.9	LpmP.10	2	2	2	2	2	2	1.8	1.9		LpmP.10	2	1.9	LpmP.10	2	2
LpmP.11	2.2	2.1	2	2.1	2.1	2	1.9	1.9	LpmP.11	2.2	2	2	2	2.1	2	1.8	1.9		LpmP.11	2	1.9	LpmP.11	2	1.9
LpmP.12	2.1	3.1	3	3	3	3	2.9	2.9	LpmP.12	2.1	3	3	3	3	3	2.8	2.8		LpmP.12	2	1.9	LpmP.12	2.1	2
LpmP.13	2	2.6	2.9	3	3.1	3	2.8	2.9	LpmP.13	2	2.5	2.8	3	3	2.9	2.8	2.8		LpmP.13	2	1.9	LpmP.13	2	2
LpmP.14	2.1	2	2	2	2.1	2	1.9	1.9	LpmP.14	2.1	2	2	2	2	2	1.9	1.9		LpmP.14	2	1.9	LpmP.14	2	2
LpmP.15	2.1	2	2	2	2.1	2	1.9	1.9	LpmP.15	2	2	2	2	2	2	1.9	1.9		LpmP.15	2	1.9	LpmP.15	2	2
LpmP.16	2.1	2	2	2	2.1	2	1.9	1.9	LpmP.16	2.1	2	2	2	2.1	2	1.9	1.9		LpmP.16	2	1.9	LpmP.16	2	2
LpmP.17	2.2	2.1	2.1	2.1	2.1	2	1.9	1.9	LpmP.17	2.1	2	2	2	2.1	2	1.9	1.9		LpmP.17	2.1	2	LpmP.17	2.1	2
LpmP.18	2.2	2.8	2.9	3	3.1	3	3.7	3.8	LpmP.18	2.2	2.7	2.8	2.9	3	3	3.7	3.7		LpmP.18	1.9	1.9	LpmP.18	2	1.9
LpmP.19	2.1	2	2	2	2	2	1.8	1.9	LpmP.19	2	2	1.9	1.9	2	1.9	1.8	1.8		LpmP.19	1.9	1.9	LpmP.19	1.9	1.9
LpmP.20	2.2	2	1.9	1.9	1.9	1.9	1.8	1.8	LpmP.20	2.1	2	1.9	1.9	1.9	1.9	1.7	1.8		LpmP.20	1.8	1.9	LpmP.20	1.8	1.9
LpmP.21	2.1	2.3	2	2	2.1	2	2.8	2.8	LpmP.21	2.1	2.3	2	2	2	2	2.7	2.8		LpmP.21	2	1.9	LpmP.21	2	1.9
LpmP.22	2.4	2.1	2.1	2.1	2.1	2.1	2	2	LpmP.22	2.4	2	2	2	2	2	1.9	1.9		LpmP.22	1.9	1.9	LpmP.22	2	2
LpmP.23	3.3	4.6	5	5.2	5.3	4.8	3.9	3.9	LpmP.23	3.3	4.5	5	5.1	5.3	4.7	3.8	3.8		LpmP.23	2	1.9	LpmP.23	2	1.9
LpmP.24	2.1	2	2	2	2.1	2	1.9	1.9	LpmP.24	2.1	2	2	2	2.1	2	1.9	1.9		LpmP.24	2	1.9	LpmP.24	2	2
LpmP.25	2.2	2	2.1	2.1	2.1	2	1.9	1.9	LpmP.25	2.1	2	2	2	2.1	2	1.9	1.9		LpmP.25	2	1.9	LpmP.25	2	2
LpmP.26	2.2	2.5	2.8	3	3	3	2.9	2.9	LpmP.26	2.1	2.5	2.8	2.9	3	2.9	2.8	2.8		LpmP.26	2	1.9	LpmP.26	2	2
LpmP.27	2.2	2	2	2	2	2	1.9	1.9	LpmP.27	2.1	2	2	2	2	1.9	1.8	1.8		LpmP.27	1.9	1.9	LpmP.27	1.9	1.9
LpmP.28	2.2	2	1.9	2	2	2	1.8	1.9	LpmP.28	2.1	2	1.9	2	2	1.9	1.8	1.8		LpmP.28	1.9	1.9	LpmP.28	1.9	1.9
LpmP.29	2.2	2	2	2	2	1.9	1.8	1.9	LpmP.29	2.2	2	1.9	2	2	1.9	1.8	1.8		LpmP.29	1.9	1.9	LpmP.29	1.9	1.9
LpmP.30	2.2	2.1	2.1	2	2	1.9	1.8	1.9	LpmP.30	2.2	2.1	2	2	2	1.9	1.8	1.8		LpmP.30	1.9	1.9	LpmP.30	1.9	1.9
LpmP.31	4.5	5	5	5	5.1	5	5.6	5.6	LpmP.31	4.4	4.9	4.9	4.9	5	4.9	5.5	5.5		LpmP.31	3.8	3.8	LpmP.31	3.8	3.8
LpmP.32	2.2	2	1.9	2	2	2	2.8	2.8	LpmP.32	2.2	1.9	1.9	1.9	1.9	2	2.7	2.7		LpmP.32	1.9	1.9	LpmP.32	1.9	1.9
LpmP.33	2.2	2	2	2	2	1.9	1.8	1.8	LpmP.33	2.2	2	1.9	1.9	1.9	1.9	1.8	1.8		LpmP.33	1.9	1.9	LpmP.33	1.9	1.9
LpmP.34	2.3	2	2	2	2	1.9	1.8	1.8	LpmP.34	2.2	1.9	1.9	1.9	1.9	1.9	1.8	1.8		LpmP.34	1.8	1.9	LpmP.34	1.8	1.9
LpmP.35	2.3	2	1.9	1.9	1.9	1.9	1.8	1.8	LpmP.35	2.2	1.9	1.9	1.9	1.9	1.9	1.8	1.8		LpmP.35	1.8	1.9	LpmP.35	1.9	1.9
Cells highlighted in yellow indicate estimates suggesting intermediate somy, corresponding to estimates predicted to be 0.5 units higher than the lower nearest integer by at least one of the two methodologies conducted. In order to assign a putative somy to each chromosome, estimates were rounded by using the following intervals disomic: ≥ 1.5, < 2.5; trisomic: ≥ 2.5, < 3.5; tetrasomic: ≥ 3.5, < …
