# Supplementary material for: Environmental Conditions May Shape the Patterns of Genomic Variations in Leishmania panamensis
Source: Genes (Basel). 2019 Oct 24;10(11):838. doi: 10.3390/genes10110838 (PMC6896075; doi:10.3390/genes10110838)
Supplement: Supplementary file 1 [file genes-10-00838-s001.zip › Table S2.xlsx]

## Sheet: Samples
Table S2. Statistical significance of treated samples predicted to have changes in somy
	[SbIII] (µM)
CHROM	0	50	100	200	400	800	1600	2000
LpmP.01	-	7.3994e-34	2.311e-33	1.17746e-33	1.79616e-34	6.6526e-34	1.80062e-36	1.38458e-36
LpmP.02	-	-	-	-	-	-	-	-
LpmP.03	-	-	-	-	-	-	1.35944e-43	1.5039e-45
LpmP.04	-	-	-	-	-	-	-	-
LpmP.05	-	-	-	-	-	-	-	-
LpmP.06	-	7.7938e-52	4.1044e-50	2.7978e-50	2.763e-48	5.0128e-28	-	-
LpmP.07	-	-	-	-	-	-	-	-
LpmP.08	-	-	-	-	-	-	-	-
LpmP.09	-	-	-	-	-	-	-	-
LpmP.10	-	-	-	-	-	-	-	-
LpmP.11	-	-	-	-	-	-	-	-
LpmP.12	-	1.10902e-59	8.166e-59	3.8656e-59	7.3402e-60	3.5218e-57	3.432e-52	5.7204e-54
LpmP.13	-	1.19154e-66	5.247e-69	5.4048e-70	3.447e-68	9.9212e-64	2.0186e-65	1.66028e-06
LpmP.14	-	-	-	-	-	-	-	-
LpmP.15	-	-	-	-	-	-	-	-
LpmP.16	-	-	-	-	-	-	-	-
LpmP.17	-	-	-	-	-	-	-	-
LpmP.18	-	7.381e-55	2.8206e-63	3.279e-69	4.38e-71	3.453e-70	6.8856e-82	3.1564e-82
LpmP.19	-	-	-	-	-	-	-	-
LpmP.20	-	-	-	-	-	-	-	-
LpmP.21	-	-	-	-	-	-	4.8488e-75	3.0074e-78
LpmP.22	-	-	-	-	-	-	-	-
LpmP.23	-	4.3298e-86	2.857e-91	2.4292e-92	3.4098e-93	2.0218e-87	7.9386e-33	9.8e-39
LpmP.24	-	-	-	-	-	-	-	-
LpmP.25	-	-	-	-	-	-	-	-
LpmP.26	-	3.3006e-61	4.16e-105	5.6688e-116	3.9976e-119	4.781e-116	2.2758e-105	3.1132e-109
LpmP.27	-	-	-	-	-	-	-	-
LpmP.28	-	-	-	-	-	-	-	-
LpmP.29	-	-	-	-	-	-	-	-
LpmP.30	-	-	-	-	-	-	-	-
LpmP.31	-	8.6812e-44	2.0252e-45	4.253e-52	1.3744e-56	2.7806e-47	3.9064e-105	5.997e-110
LpmP.32	-	-	-	-	-	-	9.006e-151	3.386e-157
LpmP.33	-	-	-	-	-	-	-	-
LpmP.34	-	-	-	-	-	-	-	-
LpmP.35	-	-	-	-	-	-	-	-

## Sheet: Isolates
	Our methodology			Dumetz et al. 2017
CHROM	BD_02	RG_01	CHROM	BD_02	RG_01
LpmP.01	3.1	2	LpmP.01	3.2	2.1
LpmP.02	2.1	2.1	LpmP.02	2.2	2.1
LpmP.03	2.1	2	LpmP.03	2.2	2.1
LpmP.04	2	1.9	LpmP.04	2.1	2
LpmP.05	2	2	LpmP.05	2.1	2
LpmP.06	2.1	2	LpmP.06	2.1	2
LpmP.07	2.1	2	LpmP.07	2.1	2
LpmP.08	2	2	LpmP.08	2.1	2
LpmP.09	2	1.9	LpmP.09	2	2
LpmP.10	2	1.9	LpmP.10	2	2
LpmP.11	2	1.9	LpmP.11	2	1.9
LpmP.12	2	1.9	LpmP.12	2.1	2
LpmP.13	2	1.9	LpmP.13	2	2
LpmP.14	2	1.9	LpmP.14	2	2
LpmP.15	2	1.9	LpmP.15	2	2
LpmP.16	2	1.9	LpmP.16	2	2
LpmP.17	2.1	2	LpmP.17	2.1	2
LpmP.18	1.9	1.9	LpmP.18	2	1.9
LpmP.19	1.9	1.9	LpmP.19	1.9	1.9
LpmP.20	1.8	1.9	LpmP.20	1.8	1.9
LpmP.21	2	1.9	LpmP.21	2	1.9
LpmP.22	1.9	1.9	LpmP.22	2	2
LpmP.23	2	1.9	LpmP.23	2	1.9
LpmP.24	2	1.9	LpmP.24	2	2
LpmP.25	2	1.9	LpmP.25	2	2
LpmP.26	2	1.9	LpmP.26	2	2
LpmP.27	1.9	1.9	LpmP.27	1.9	1.9
LpmP.28	1.9	1.9	LpmP.28	1.9	1.9
LpmP.29	1.9	1.9	LpmP.29	1.9	1.9
LpmP.30	1.9	1.9	LpmP.30	1.9	1.9
LpmP.31	3.8	3.8	LpmP.31	3.8	3.8
LpmP.32	1.9	1.9	LpmP.32	1.9	1.9
LpmP.33	1.9	1.9	LpmP.33	1.9	1.9
LpmP.34	1.8	1.9	LpmP.34	1.8	1.9
LpmP.35	1.8	1.9	LpmP.35	1.9	1.9
