# Supplementary material for: Environmental Conditions May Shape the Patterns of Genomic Variations in Leishmania panamensis
Source: Genes (Basel). 2019 Oct 24;10(11):838. doi: 10.3390/genes10110838 (PMC6896075; doi:10.3390/genes10110838)
Supplement: Supplementary file 1 [file genes-10-00838-s001.zip › Table S3.xlsx]

## Sheet: Table S1
Table S1. Genomic variations involving relatively large chromosomal region in the antimony-treated L. panamensis samples
Chromosome	Start	End	Size (bp)	Type	Genes	GENE IDs	SbIII conc
8	274468	284514	10046	Amplification	4	LPMP_080670-LPMP_080700	0-2000
8	419158	436872	17714	Amplification	7	LPMP_081020-LPMP_081080	0-2000
11	481546	507792	26246	Amplification	6	LPMP_111130-LPMP_111180	0-2000
17	21303	41148	19845	Amplification	4	LPMP_170080-LPMP_170100	0-2000
19	635606	641438	5832	Amplification	-	-	0-2000
22	1	14337	14336	Amplification	1	LPMP_220010	0-2000
22	291064	309291	18227	Amplification	3	LPMP_220730-LPMP_220760	0-2000
22	547383	643960	96577	Amplification	26	LPMP_221320-LPMP_221580	100-2000
23	54187	107326	53139	Amplification	18	LPMP_230210-LPMP_230370	800-2000
26	1011484	1024527	13043	Amplification	5	LPMP_262650-LPMP_262690	0-2000
27	1028473	1043379	14906	Amplification	5	LPMP_272560-LPMP_272600	0-2000
31	1	51921	51920	Deletion	20	LPMP_310010-LPMP_310200	0-2000
31	1190735	1340180	149445	Amplification	45	LPMP_312610-LPMP_313080	100-2000
34	1285916	1332329	46413	Amplification	10	LPMP_343340-LPMP_343430	0-2000
34	1834640	1936087	101447	Amplification	28	LPMP_344950-LPMP_345220	0-100
